# Supplementary material for: mTOR Inhibitors Modulate the Physical Properties of 3D Spheroids Derived from H9c2 Cells
Source: Int J Mol Sci. 2023 Jul 14;24(14):11459. doi: 10.3390/ijms241411459 (PMC10380298; doi:10.3390/ijms241411459)
Supplement: Supplementary file 1 [file ijms-24-11459-s001.zip]

Archive with 1 entries (1 files):
- ijms-2440953-supplementary.pdf
